# Supplementary material for: Overexpression of a Malus baccata MYB Transcription Factor Gene MbMYB4 Increases Cold and Drought Tolerance in Arabidopsis thaliana
Source: Int J Mol Sci. 2022 Feb 4;23(3):1794. doi: 10.3390/ijms23031794 (PMC8836155; doi:10.3390/ijms23031794)
Supplement: Supplementary file 1 [file ijms-23-01794-s001.zip]

Archive with 1 entries (1 files):
- ijms-1559158-supplementary.pdf
